# Supplementary material for: Carbohydrate fatty acid monosulphate: oil-in-water adjuvant enhances SARS-CoV-2 RBD nanoparticle-induced immunogenicity and protection in mice
Source: NPJ Vaccines. 2023 Feb 14;8:18. doi: 10.1038/s41541-023-00610-4 (PMC9927065; doi:10.1038/s41541-023-00610-4)
Supplement: Supplementary file 2 — Supplementary Data [file 41541_2023_610_MOESM2_ESM.xlsx]

## Sheet: Fig 1
Fig 1C					Fig 1D					Fig 1E_Clone H4_OD														Fig 1E_Clone H4_AUC
nm	RBD-NP				RBD	Spike	RBD-NP	LuS-Tag		mAb conc (ng/mL)	RBD			Spike			RBD-NP			LuS-Tag				RBD	Spike	RBD-NP	LuS-Tag
0.4	0	0	0		0.83415	0.7034	0.6628	0.08055		0	0.0511	0.048	0.05075	0.0443	0.04935	0.04775	0.04945	0.0536	0.0559	0.05225	0.06435	0.05915		12023	11553	10164	543
0.463	0	0	0		0.3655	0.5002	0.3178	0.0791		0.64	0.04485	0.05025	0.06315	0.04345	0.0494	0.04925	0.0505	0.06055	0.0598	0.05125	0.06355	0.0582		11208	11952	10165	715.2
0.536	0	0	0		0.44345	0.53235	0.3061	0.0883		3.2	0.04635	0.0617	0.06075	0.04565	0.0586	0.06775	0.0533	0.07135	0.0971	0.05835	0.06325	0.05945		11533	12096	9527	660.3
0.621	0	0	0		0.4721	0.53075	0.48645	0.0488		16	0.06765	0.1548	0.1644	0.06165	0.13325	0.19315	0.07685	0.16245	0.3125	0.0517	0.0622	0.05845
0.719	0	0	0		0.4503	0.48345	0.4672	0.0462		80	0.2502	0.50125	0.5869	0.1704	0.5677	0.6394	0.23495	0.51305	0.5173	0.0503	0.06105	0.0565
0.833	0	0	0		0.545	0.574	0.4757	0.0509		400	0.75015	0.85905	0.9613	0.70865	1.08115	1.08495	0.6978	0.8492	0.8556	0.0507	0.06255	0.0625
0.965	0	0	0							2000	1.1503	1.1011	1.1613	1.12835	1.21945	1.26435	0.96905	1.0051	0.95535	0.05115	0.06385	0.05985
1.12	0	0	0							10000	1.43265	1.2488	1.229	1.3552	1.2365	1.2137	1.1985	1.10505	1.00185	0.05915	0.0835	0.07485
1.29	0	0	0
1.5	0	0	0							Fig 1E_CR3022_OD														Fig 1E_Clone CR3022_AUC
1.74	0	0	0							mAb conc (ng/mL)	RBD			Spike			RBD-NP			LuS-Tag				RBD	Spike	RBD-NP	LuS-Tag
2.01	0	0	0							0	0.04275	0.0561	0.04835	0.04215	0.05815	0.05035	0.0465	0.06575	0.05965	0.04785	0.07745	0.0715		13340	9584	13988	545.9
2.33	0	0	0							0.64	0.0434	0.05265	0.0499	0.0424	0.05945	0.05495	0.0517	0.0801	0.0792	0.0483	0.078	0.06645		17339	12821	16409	840.3
2.7	0	0	0							3.2	0.0459	0.0604	0.05975	0.04605	0.0749	0.0717	0.06115	0.12615	0.1257	0.0499	0.07435	0.06575		14972	12206	16064	824.8
3.12	0	0	0							16	0.0631	0.11855	0.16735	0.0669	0.16175	0.15335	0.12725	0.3552	0.34885	0.04835	0.0745	0.0673
3.62	0	0	0							80	0.2529	0.6452	0.60635	0.1529	0.4364	0.41085	0.48425	1.13435	1.1255	0.0495	0.06785	0.0679
4.19	0	0	0							400	1.06465	1.5174	1.3128	0.5077	1.0411	0.97195	1.21145	1.61515	1.48435	0.04805	0.0683	0.06785
4.85	0	0	0							2000	1.2878	1.70985	1.43375	0.9287	1.3327	1.2604	1.38105	1.6411	1.5949	0.04895	0.07165	0.0702
5.61	0	0	0							10000	1.52135	1.88655	1.6767	1.1517	1.33335	1.2844	1.5245	1.6871	1.6883	0.06325	0.10355	0.1016
6.5	0	0	0
7.53	0	0	0							Fig 1E_Clone H4_OD														Fig 1E_Clone H4_AUC
8.72	0	0	0							mAb conc (ng/mL)	RBD			Spike			RBD-NP			LuS-Tag				RBD	Spike	RBD-NP	LuS-Tag
10.1	0	0	0							0	0.04975	0.04965	0.05245	0.04365	0.05105	0.0503	0.04385	0.05035	0.05365	0.04345	0.0493	0.05655		981.1	1097	2139	447.9
11.7	0	0	0							0.64	0.04255	0.04925	0.04945	0.0429	0.0496	0.0592	0.0427	0.05175	0.0521	0.04265	0.0517	0.05315		1070	1684	2657	530.3
13.5	0	0.581	0							3.2	0.0458	0.05005	0.0522	0.04165	0.05265	0.04995	0.04265	0.05335	0.05655	0.0464	0.0516	0.05355		1102	1713	3278	550
15.7	1.72	2.25	1.28							16	0.04225	0.0516	0.05035	0.04285	0.0514	0.0503	0.04585	0.0649	0.069	0.04185	0.0541	0.0517
18.2	5.58	4.81	4.31							80	0.04625	0.0522	0.05225	0.0471	0.06095	0.04915	0.0562	0.09485	0.10475	0.04225	0.04895	0.0523
21	10.4	7.75	8.29							400	0.0527	0.0662	0.06505	0.05975	0.08905	0.0854	0.09575	0.14915	0.17535	0.0424	0.05165	0.05305
24.4	14.7	10.4	12.1							2000	0.07365	0.0854	0.0891	0.08485	0.14465	0.13455	0.1729	0.22805	0.2746	0.043	0.0529	0.05215
28.2	17	12.4	14.6							10000	0.1415	0.1461	0.1499	0.1554	0.2224	0.24335	0.30115	0.3495	0.44205	0.04765	0.0537	0.05905
32.7	16.9	13.2	15.4
37.8	14.4	12.9	14.5							Fig 1E_CR3022_OD														Fig 1E_Clone CR3022_AUC
43.8	10.4	11.4	12							mAb conc (ng/mL)	RBD			Spike			RBD-NP			LuS-Tag				RBD	Spike	RBD-NP	LuS-Tag
50.7	6.05	9.24	8.77							0	0.042	0.05445	0.0535	0.0423	0.05335	0.0535	0.0434	0.05945	0.05695	0.0469	0.0576	0.05785		2748	1505	5632	508.1
58.8	2.47	6.66	5.4							0.64	0.04255	0.0579	0.05295	0.044	0.0549	0.0526	0.04625	0.07365	0.0673	0.04215	0.06065	0.0556		2922	2306	8449	853.7
68.1	0.455	4.14	2.58							3.2	0.04295	0.05795	0.0533	0.04435	0.05515	0.05435	0.05935	0.15585	0.14135	0.04315	0.0593	0.0579		3479	2513	8326	939.2
78.8	0	2.06	0.744							16	0.0498	0.0652	0.0638	0.05045	0.06395	0.06145	0.16955	0.463	0.46205	0.0487	0.0574	0.05615
91.3	0	0.681	0							80	0.0742	0.07105	0.0756	0.0643	0.07835	0.08035	0.47995	0.73175	0.73955	0.04245	0.0578	0.05475
106	0	0.0602	0							400	0.11925	0.11465	0.13	0.0881	0.10385	0.12095	0.5325	0.79225	0.8025	0.0447	0.06035	0.0642
122	0	0	0							2000	0.20795	0.1954	0.25555	0.1219	0.1592	0.1805	0.57445	0.8353	0.83885	0.0442	0.06265	0.0607
142	0	0	0							10000	0.4046	0.46445	0.5274	0.20515	0.3561	0.378	0.566	0.8799	0.842	0.06065	0.1203	0.14325
164	0	0	0
190	0	0	0
220	0	0	0
255	0	0	0
295	0	0	0
342	0	0	0
396	0	0	0
459	0	0	0
531	0	0	0
615	0	0	0
712	0	0	0
825	0	0	0
955	0	0	0
1110	0	0	0
1280	0	0	0
1480	0	0	0
1720	0	0	0
1990	0	0	0
2300	0	0	0
2670	0	0	0
3090	0	0.0434	0
3580	0	0.143	0
4150	0	0.281	0
4800	0	0.423	0
5560	0	0.527	0
6440	0	0	0
7460	0	0	0
8630	0	0	0

## Sheet: Fig 2
Fig 2A_Day 14												Fig 2A_Day 28
	PBS												PBS
0 µg (PBS)	25	25	25	25	25	25	25	25	25	25		0 µg (PBS)	25	25	25	25	25	25	25	25	25	25
	RBD												RBD
0.3 μg	25	25	25	25	25	25	25	25	25	25		0.3 μg	25	25	25	25	25	25	25	25	25	25
1 μg	25	25	25	25	25	25	25	25	25	25		1 μg	25	25	25	25	25	25	25	25	25	25
3 μg	25	25	25	25	25	25	25	25	25	25		3 μg	25	25	133.084	25	25	25	25	25	25	25
0.3 μg with AddaVax	25	25	25	25	25	25	25	25	25			0.3 μg with AddaVax	25	25	25	25	25	6473.61	25	107.547	25	25
1 μg with AddaVax	25	25	25	25	25	25	25	25	25	25		1 μg with AddaVax	4602.95	108.665	561.428	25	25	25	25	2083.64	25	269.791
3 μg with AddaVax	25	25	25	25	25	25	25	25	462.497	108.64		3 μg with AddaVax	5387.5	201.059	202.834	169.899	25	3470.94	388.596	261.095	544.094	11165.3
	Spike												Spike
0.3 μg	25	25	25	25	25	25	25	25	25	25		0.3 μg	25	25	25	25	25	110.11	25	25	138.014	25
1 μg	25	25	25	25	25	25	25	25	25	25		1 μg	25	260.891	25	215.136	145.338	25	422.276	130.816	309.056	25
3 μg	25	25	25	25	25	25	25	25	25	25		3 μg	183.127	194.518	166.427	1040.43	435.917	1915.61	291.956	1294.12	763.119	1877.17
0.3 μg with AddaVax	262.34	193.787	25	25	157.813	428.755	108.937	25	160.502	1449.22		0.3 μg with AddaVax	96709.4	91885.1	86241.8	279645	14717.4	42125.7	31163.2	44857.7	26670.2	16419.8
1 μg with AddaVax	255.067	141.796	502.756	373.923	100.631	2912.23	356.443	301.036	281.593	2684.2		1 μg with AddaVax	94053.7	86332.5	161032	36938.8	31787.1	17376.2	54777.9	65903.2	121031	332516
3 μg with AddaVax	182.295	632.62	302.603	762.964	282.672	1030.66	971.607	442.183	674.981	682.194		3 μg with AddaVax	27420	242661	69951.6	135299	29136.4	15541.5	85959.4	19710.3	33650.8	28297.3
	RBD-NP												RBD-NP
0.3 μg	25	25	1437.67	302.747	197.886	25	25	25	25	25		0.3 μg	4531.1	5327.04	2816.76	10315.5	8754.6	25	5303.22	3724.97	4348.69	3132.14
1 μg	25	281.577	1091.3	143.465	337.393	247.478	437.377	162.7	431.012	102.791		1 μg	25	11453	6808.65	67971	30628.5	2030.35	5653.58	32230.9	7123.23	2459.11
3 μg	194.382	237.528	145.638	237.932	207.937	999.815	2234.8	421.902	344.767	603.003		3 μg	18924.5	16281.3	38829.1	31157.7	107370	13450	32756.4	1916.16	6977.33	42408.5
0.3 μg with AddaVax	3730.58	1331.99	7006.85	2780.52	1858.06	2862.12	1354.28	3676.49	15551.2	7487		0.3 μg with AddaVax	155034	243783	335560	156467	100468	336624	168102	505188	81317.3	250923
1 μg with AddaVax	2051.98	1443.32	6366.57	6584.95	11585.6	1932.1	24502.4	14031	7849.84			1 μg with AddaVax	321734	520633	79852.6	73232.6	225331	64013.6	91552.6	108293	539605	1.32184e+06
3 μg with AddaVax	7355.02	9331.28	4795.49	2006.74	3925.82	21102.9	5617.61	12868.8	10460.3	14201.4		3 μg with AddaVax	8577	272250	534328	429227	209958	1.16307e+06	246520	193482	266514
Fig 2B_Day 14												Fig 2B_Day 28
	PBS												PBS
0 µg (PBS)	25	25	25	25	25	25	25	25	25	25		0 µg (PBS)	25	25	25	25	25	25	25	25	25	25
	RBD												RBD
0.3 μg	25	25	25	25	25	25	25	25	25	25		0.3 μg	25	25	25	25	25	25	25	25	25	25
1 μg	25	25	25	25	25	25	25	25	25	25		1 μg	25	25	50	25	25	205.711	25	25	25	25
3 μg	25	25	25	25	25	25	25	25	25	25		3 μg	25	25	224.965	25	25	25	25	25	25	25
0.3 μg with AddaVax	25	25	25	25	25	25	25	25	25			0.3 μg with AddaVax	25	25	25	134.834	179.769	10930	25	157.057	25	25
1 μg with AddaVax	25	25	25	25	25	25	25	25	25	25		1 μg with AddaVax	13139.5	227.579	1701.56	25	211.793	25	25	5673.92	25	304.04
3 μg with AddaVax	132.874	25	25	25	25	25	25	25	386.8	25		3 μg with AddaVax	17062.4	461.297	642.356	420.173	25	7529.42	559.756	576.307	835.561	11732.3
	Spike												Spike
0.3 μg	25	25	25	25	25	25	25	25	25	25		0.3 μg	131.567	25	25	25	101.329	147.198	25	155.136	25	25
1 μg	25	25	25	25	25	25	25	25	25	25		1 μg	25	561.265	154.115	408.446	250.641	25	979.316	161.158	466.195	25
3 μg	25	25	25	25	25	25	25	25	25	25		3 μg	447.498	438.518	303.366	2617.45	1076.29	3513.44	292.183	2371.47	1385.78	2942.42
0.3 μg with AddaVax	375.208	338.531	25	25	204.325	627.038	106.544	53.9761	168.311	2119.94		0.3 μg with AddaVax	200007	164352	370464	478050	31679.4	84622.6	104351	98656.5	65486.4	43447.9
1 μg with AddaVax	430.197	151.077	613.053	548.866	104.447	4675.21	357.131	541.543	247.735	4420.53		1 μg with AddaVax	293587	195539	379095	224877	145586	48702	181738	135814	160239	558416
3 μg with AddaVax	170.794	1125.45	370.753	1198.26	314.421	1573.64	693.846	525.17	1112.48	766.417		3 μg with AddaVax	81917.4	2.34593e+06	155797	1.04935e+06	82138.8	39927.8	255371	45265.9	50062.4	42123.4
	RBD-NP												RBD-NP
0.3 μg	83.9376	25	2159.61	305.652	237.734	25	25	25	25	25		0.3 μg	11483.8	4869.94	7050.77	17907.8	23354.9	25	12587.2	3927.19	10826.1	5614.52
1 μg	25	237.397	207.927	100.212	475.594	188.201	177.672	217.741	125.83	25		1 μg	25	18467	13215.6	100922	26333.8	3288.62	7242.77	52190.4	9275.91	5457.5
3 μg	221.709	261.182	202.318	117.097	393.123	862.843	989.619	154.862	286.693	602.178		3 μg	55206.9	35147.2	87486.8	66785.4	291355	17604.5	40871.1	3387.31	4201.01	73658.8
0.3 μg with AddaVax	3900.35	829.294	5319.33	3083.5	2321.32	1648.78	1577.56	2428.29	16498.8	4946.83		0.3 μg with AddaVax	359164	226667	717967	95262.3	143382	426434	377240	614323	160282	725082
1 μg with AddaVax	1631.28	1239.09	3963.33	3128.03	8961.59	1275.64	8621.57	12368.8	1824.13			1 μg with AddaVax	318443	746582	93347.5	131359	416290	74228.3	114049	191428	594045	876891
3 μg with AddaVax	10319.7	5592.1	9813.74	2334.19	8497.01	11695.8	6053.37	14322.1	2793.12	5799.76		3 μg with AddaVax	20970.1	1.03615e+07	1.42571e+06	1.5393e+06	421750	1.48949e+06	697172	444041	606867
Fig 2C_Day 14												Fig 2C_Day 28
	PBS												PBS
0 µg (PBS)	25	25	25	25	25	25	25	25	25	25		0 µg (PBS)	25	25	25	25	25	25	25	25	25	25
	RBD												RBD
0.3 μg	25	25	25	25	25	25	25	25	25	25		0.3 μg	25	25	25	25	25	25	25	25	25	25
1 μg	25	25	25	25	25	25	25	25	25	25		1 μg	25	25	25	25	25	25	25	25	25	25
3 μg	25	25	25	25	25	25	25	25	162.902	25		3 μg	25	25	25	25	25	25	25	25	25	25
0.3 μg with AddaVax	25	25	25	25	25	25	175.941	25	25			0.3 μg with AddaVax	25	25	25	25	25	303.506	25	25	25	25
1 μg with AddaVax	25	25	25	25	25	25	25	25	25	25		1 μg with AddaVax	25	25	25	25	25	25	25	25	25	25
3 μg with AddaVax	25	25	25	25	25	25	25	25	25	25		3 μg with AddaVax	25	25	25	25	25	134.207	25	25	25	3983.12
	Spike												Spike
0.3 μg	25	25	25	25	25	25	25	25	25			0.3 μg	25	25	25	25	25	25	25	25	25	25
1 μg	25	25	25	25	25	25	25	364.945	25	402.871		1 μg	25	25	25	25	25	25	25	25	25	25
3 μg	25	25	25	25	25	398.671	25	25	25	25		3 μg	25	25	25	25	25	25	25	25	25	25
0.3 μg with AddaVax	25	25	25	25	25	25	25	25	25	79.5129		0.3 μg with AddaVax	866.457	25	25	25	25	25	175.525	4138.18	244.415	638.68
1 μg with AddaVax	25	25	25	25	25	162.902	25	25	25	25		1 μg with AddaVax	25	25	1859.78	25	25	957.24	8061.24	305.56	1464.83	6135.53
3 μg with AddaVax	25	25	25	25	25	25	364.945	25	25	175.941		3 μg with AddaVax	25	507.987	1899.54	25	25	328.931	582.654	2143.62	722.997	6058.92
	RBD-NP												RBD-NP
0.3 μg	25	25	25	25	25	25	948.599	7173.8	307.881	25		0.3 μg	25	822.4	114.427	1073.39	486.789	25	172.125	642.051	144.701	117.209
1 μg	25	25	121.583	25	25	25	25	25	25	1542.54		1 μg	25	276.198	412.486	3612.1	9314.19	25	746.631	3957.28	1773.99	25
3 μg	25	25	25	25	25	1362.69	2862.33	25	25	25		3 μg	406.881	1644.77	508.146	1632.29	392.749	492.064	5137.33	25	1621.48	1686.95
0.3 μg with AddaVax	25	25	432.224	25	25	693.115	25	948.599	1542.54	1459.11		0.3 μg with AddaVax	4656.35	29894	4373.89	22885.9	7410.94	32260.1	24429.3	59400.1	12057.5	9254.39
1 μg with AddaVax	25	25	704.67	962.55	2623.11	402.871	7173.8	1362.69	2196.82			1 μg with AddaVax	26798.8	10157.3	8528.53	7325.95	35604.7	14667.3	22608.2	20266.9	44087	198019
3 μg with AddaVax	471.064	788.354	25	145.144	80.2574	6603.35	398.671	307.881	2862.33	4345.83		3 μg with AddaVax	469.076	2060.66	111526	41870.8	14738.4	91709	18166	51570.8	11023

## Sheet: Fig 3
Fig 3_sVNT
	PBS
0 µg (PBS)	0.1	0.1	0.1	0.1	0.1	0.1	0.1	0.1	0.1	0.1
	RBD
0.3 μg	0.1	0.1	0.1	0.1	1.4027	0.1	0.1	0.1	0.1	3.2559
1 μg	0.1	2.4861	3.20837	1.66694	0.1	0.1	3.19393	0.1	1.26385	0.1
3 μg	0.1	0.1	0.1	0.1	2.77677	0.1	0.1	2.29086	0.1	0.1
0.3 μg with AddaVax	9.77925	5.6218	3.87779	0.1	0.1	0.1	0.1	0.1	0.1
1 μg with AddaVax	1.46435	2.67107	8.64299	7.40985	3.21718	0.1	0.1	0.1	3.28204	1.91945
3 μg with AddaVax	8.2114	8.44041	0.1	0.1	0.1	0.1	1.17535	0.1	0.1	2.91481
	Spike
0.3 μg	4.20369	4.00991	1.64933	1.16488	0.1	0.1	0.1	0.1	0.1	0.1
1 μg	0.1	3.19075	3.58712	5.53372	5.89485	3.15851	2.76895	4.20323	0.1	3.19393
3 μg	2.66226	0.1	0.1	0.1	6.66997	3.72514	0.1	0.1	1.98099	1.51175
0.3 μg with AddaVax	12.6507	47.8833	28.8225	48.2004	6.31764	9.921	11.2159	57.4471	62.0857	10.1819
1 μg with AddaVax	34.5301	48.262	22.1811	33.5701	23.9163	15.9512	1	66.8595	53.0984	56.9059
3 μg with AddaVax	29.2364	97.297	36.6353	52.1993	11.074	19.4108	67.0915	17.507	84.2155	7.78532
	RBD-NP
0.3 μg	4.45032	6.13267	6.22075	19.2128	5.59538	2.32628	4.9912	2.6273	2.60074	2.71583
1 μg	0.1	14.1217	14.2978	42.4575	28.7784	3.79597	5.65522	22.7072	8.61231	3.61004
3 μg	15.4077	22.0666	5.2959	26.9287	23.6873	9.27633	11.2507	0.1	0.1	5.21478
0.3 μg with AddaVax	60.738	83.8933	97.9033	96.0027	94.4771	80.0698	91.9852	91.9465	72.3099	36.042
1 μg with AddaVax	88.6708	87.7728	94.2591	40.4248	76.7357	58.0946	71.1406	78.7169	94.2465	98.7981
3 μg with AddaVax	14.9941	96.9879	99.3854	59.2908	97.8597	81.6353	99.4939	91.3667	83.974	77.0161
Fig 3_Neut
	PBS
0 µg (PBS)	40	80	54	40	87	40	40	40	40	40
	Spike
0.3 μg with AddaVax	240	160	3840	320	1280	480	240	1280
1 μg with AddaVax	1920	640	60	320	1920	2560	640	3840
	RBD-NP
0.3 μg with AddaVax	480	1920	1920	1280	960	5120	3840	5120	2560	1280
1 μg with AddaVax	5120	960	1920	320	1280	15360	7680	10240	10240

## Sheet: Fig 4
Fig 4A							Fig 4F
PBS	RBD-NP	+ AddaVax	+ AddaS03	+ CMS:O/W	+ AS01B		PBS	RBD-NP	+ CMS:O/W	+ AddaVax	+ AS01B	+ AddaS03
25	1106.39	283579	85705.9	1.96357e+06	894002		25	135.435	74369.9	25547	68541.7	9023.31
25	1901.99	95364.6	51181.5	2.26019e+06	33114.2		25	174.014	98929.1	21669	6355.66	23366.2
25	7628.89	140532	155066	901439	1.03604e+06		25	25	60509.7	3159.62	71387.2	25111.7
25	25	263729	112135	784403	352758		25	1044.67	73707.6	3977.45	22882.2	16160.7
25	1038.83	256238	89631.3	788642	557524		25	25	30661.9	35700.4	10848.1	49718.5
25	708.563	63798	171737	138201	51753.9		25	25	10117.9	8969.77	10112.9	3798.75
25	2440.19	38678.8	143591	869357	14426.6		25	247.873	48532.5	5363.13	19357.7	15214
25	6140.96	22833	116575	337570	38115		25	25	61977.2	8304.76	9335.34	6880.55
25	209.311	21739.1	59125	63043.2	63890.7		25	25	68791.2	7840.42	10516.6	23898.3
25	4755.96	33301.9	68022.5	395108	37984.1		25	25	552676		6787.3
Fig 4B							Fig 4G
PBS	RBD-NP	+ AddaVax	+ AddaS03	+ CMS:O/W	+ AS01B		PBS	RBD-NP	+ CMS:O/W	+ AddaVax	+ AS01B	+ AddaS03
25	1073.37	302677	206789	703916	198889		25	233.652	128898	39337.9	72349.5	4724.36
25	1874.58	88114.2	169908	152364	6621.67		25	138.312	136195	46947.7	5238.52	40604.8
25	10813.9	167469	444633	826614	471616		25	25	74033.6	4627.3	64947	40281.6
25	25	169881	481827	517399	57726.2		25	2045.57	109766	7381.47	10312.8	14217.9
25	1107.03	154069	362796	349275	67389.1		25	25	45489.9	111271	8082.43	76055.2
25	2346.69	210138	778351	214538	70234.2		25	25	24107.4	10908.7	4029.92	11328.2
25	7781.24	211310	749578	1.78263e+06	7190.99		25	478.726	84054.4	8260.48	15538.8	33589.7
25	14856.9	72227.6	322963	526076	27683.7		25	25	170815	20740.5	5560.34	13309
25	362.695	115698	255784	136924	77590.9		25	25	253567	19279.9	10191.9	55724.3
25	10501.3	139962	108651	304052	25257.7		25	25	1.14946e+06		5689
Fig 4C							Fig 4H
PBS	RBD-NP	+ AddaVax	+ AddaS03	+ CMS:O/W	+ AS01B		PBS	RBD-NP	+ CMS:O/W	+ AddaVax	+ AS01B	+ AddaS03
25	78.2333	29111.3	8532.44	251510	384183		25	25	28886.9	2760.87	36790.3	1656.42
25	212.753	8612.83	4486.61	379056	12185.3		25	212.839	34823.7	5993.41	6880.89	2294.02
25	299.522	6035.72	22588	148662	309365		25	25	23940.3	1931.32	71566.2	4607.35
25	25	39259.1	5376.12	71165.2	209340		25	340.134	24473	853.572	26033.4	4131.18
25	68.0351	16707.3	2898.57	259731	248459		25	25	16386	1996.16	11736.7	1867.73
25	25	1923.94	2688.7	56873.3	51518.6		25	25	1279.71	820.899	12196.5	204.524
25	25	1908.73	4229.95	92278.9	19141.4		25	25	18303.3	1860.48	21305.4	1956.29
25	1269.97	6884.68	2910.99	122643	28690.1		25	25	8576.57	293.446	10607.2	1600.33
25	25	1567.22	2855.16	19735.1	38523.4		25	25	17314.2	797.719	6312.62	1174.32
25	403.76	4618.94	15904	190439	35388.3		25	25	13885.7		5372.73
Fig 4D							Fig 4I
PBS	RBD-NP	+ AddaVax	+ AddaS03	+ CMS:O/W	+ AS01B		PBS	RBD-NP	+ CMS:O/W	+ AddaVax	+ AS01B	+ AddaS03
8.3799	9.60374	95.7739	78.4566	98.2046	93.5132		6.5195	6.44585	94.547	45.1531	61.5543	34.884
6.40816	11.1335	81.5213	81.4234	96.3094	41.84		6.5993	5.52512	66.514	52.4821	20.4838	67.8767
6.13619	6.78211	65.3394	99.2311	99.046	97.8817		5.70313	4.80695	91.3797	14.4316	92.2145	69.6076
8.05694	8.60087	88.5584	94.48	97.8647	91.8559		5.36553	13.1978	67.8275	20.2015	60.1917	72.0506
7.77648	11.6605	83.8415	56.935	98.2896	96.6578		5.99776	10.7548	77.1085	75.9251	30.7223	46.7982
1	0.740781	77.6877	97.9327	99.6446	55.7091		1	5.98518	24.5256	8.83588	31.9388	12.7601
1.74904	2.61223	69.9843	96.9027	99.7896	28.5804		4.25156	7.3924	77.9198	18.2294	71.5439	36.2765
0.523171	5.4194	78.8193	96.5473	97.7731	57.6386		7.34887	3.47541	64.7036	26.796	31.4311	16.3144
0.341829	1	46.3809	91.3899	62.0706	57.2759		6.67428	1.55319	59.2561	16.017	17.7869	51.0958
1.29206	0.407112	80.3353	87.589	98.5275	60.482		7.15303		98.1648		12.528
Fig 4E							Fig 4J
PBS	RBD-NP	+ AddaVax	+ AddaS03	+ CMS:O/W	+ AS01B		PBS	RBD-NP	+ CMS:O/W	+ AddaVax	+ AS01B	+ AddaS03
40	40	10240	2560	81920	81920		40	40	3840	640	320	80
40	40	2560	3840	81920	2560		40	40	1280	640	60	640
40	160	7680	5120	61440	15360		40	40	1920	80	640	640
40	40	10240	2560	61440	20480		40	40	960	40	320	480
40	40	5120	3840	61440	81920		40	40	640	80	40	640
40	40	2560	7860	20480	960
40	40	2560	15360	15360	960
40	40	1280	2560	7680	640
40	40	960	2560	960	960
40	120	2560	3840	3840	1280

## Sheet: Fig 5
Fig 5A							Fig 5B
Days	0	1	2	3	4		PBS	RBD-NP	+ AddaVax	+ AddaS03	+ CMS:O/W	+ AS01B	RBD + CMS:O/W
PBS	100	98.6	95.9	90	81		19	17.8	22.4	3.8	2.8	5.7	16.4
	100	99.3	94.9	89.2	86.6		13.4	19.5	16.4	8.3	1.8	11.3	17.3
	100	95.5	86.1	81.9	80.6		19.4	19.6	18.4	3.3	1.1	11.1	21.9
	100	95.7	88.3	84.6	80.6		19.4	23.8	16.9	14.8	1.6	14.8	14.7
	100	101	88.3	82.1	76		24	19.4	4.9	12.1	5.2		13.5
	100	98.3	94.3	86.3	83.3		16.7	15.8	14.3	16.9	-5		18.8
	100	101.5	93.7	88.1	80.7		19.3	18.2	7.3	3.5	16.5		20.3
	100	97.9	89	84.5	87.2		12.8	17.8	5.6	13.2	3.2		18.5
	100	93.8	86.1	80.2				12.9	11.4	3.6	1.5		20.2
RBD-NP	100	99.3	92.4	85.1	82.2				18.1	5.6			19.4
	100	95.5	88.1	84.2
	100	95.5	87.8	83.3	80.5		Fig 5C
	100	98.5	94.7	85.5	80.4		PBS	RBD-NP	+ AddaVax	+ AddaS03	+ CMS:O/W	+ AS01B	RBD + CMS:O/W
	100	93.8	86.1	80.2	76.2		7400000	1900000	4200000	1160000	2000	2000	49000000
	100	98.6	92.8	84.2	80.6		4600000	24000000	9600000	340000	2000	2000	1060000
	100	98.1	94.1	88.5	84.2		500000000	3400000	620000	2000	2000	82000	5100000
	100	98.2	94	85.6	81.8		7200000	9100000	570000	62000000	2000	4900000	330000
	100	98.3	92.6	87.9	82.2		7500000	3400000	71000	6000	2000		65000
	100	99.7	93.9	89.6	87.1		6300000	1130000	590000	1800000	2000		1070000
RBD-NP + AddaVax	100	93.7	89.9	81.5	77.6		1800000	970000	71000	2000	550000		12600000
	100	101	94.6	88.3	83.6		410000	91000	120000	1400000	6000		250000
	100	95.3	92.7	84.5	81.6			890000	4900000	2000	14000		1290000
	100	95.9	90.3	82.8	83.1				300000	50000			470000
	100	101	96.5	87.8	95.1
	100	99.4	91.6	88	85.7		Fig 5D_Il6
	100	97.7	94.4	88.1	92.7		PBS	RBD-NP	+ AddaVax	+ AddaS03	+ CMS:O/W	+ AS01B	RBD + CMS:O/W
	100	99	97.6	88.1	94.4		0.125269	0.239833	0.0760293	0.118331	0.0202463	0.0556722	0.27697
	100	94.8	93.4	87.1	88.6		0.044588	0.827425	0.0417032	0.0393225	0.0183497	0.00311446	0.462428
	100	101.4	91.7	87.2	81.9		0.328189	0.150726	0.0713422	0.00022293	0.0118785	0.0730739	0.209569
RBD-NP + AddaS03	100	99.7	96.9	86.4	96.2		0.244211	1.57167	0.0139916	0.0144449	0.0165468	0.0746818	0.096248
	100	96.9	99.1	90.2	91.7		0.086019	0.664573	0.0520557	0.0284545	0.0508327		0.00849365
	100	97.4	97.8	96.3	96.7		0.215446	0.433709	0.0146862	0.0637293	0.00300067		0.338212
	100	94.3	95.1	87.5	85.2			0.0918039	0.073226	0.0120077	0.160295		0.242625
	100	90.7	90.3	82.4	87.9			0.169282	0.0544698	0.407564	0.00958903		0.0800253
	100	100.9	95.4	85.9	83.1				0.0030563	0.0155893	0.00803325		0.0150635
	100	98.1	96.8	93.3	96.5				0.253279
	100	99.7	95.8	87.2	86.8
	100	96.7	95	95.4	96.4		Fig 5D_Ifit2
	100	99.4	96.9	90.9	94.4		PBS	RBD-NP	+ AddaVax	+ AddaS03	+ CMS:O/W	+ AS01B	RBD + CMS:O/W
RBD-NP + CMS:O/W	100	96.8	95.4	88.7	97.2		3.12228	4.48777	2.30857	2.91683	1.14306	1.87228	2.53907
	100	96.4	95.7	96	98.2		6.39924	2.24326	2.26169	2.22901	1.08005	1.65153	4.97122
	100	96.5	95.4	95.1	98.9		1.31914	1.98343	2.61045	0.432688	0.75278	2.34421	0.655242
	100	97.1	92.6	94.5	98.4		4.23218	5.90608	3.68944	0.487543	0.701785	2.88806	3.97788
	100	95.1	92.9	89.6	94.8		1.1108	3.52543	2.13081	1.32345	1.32602		6.27537
	100	104.6	103.1	95.8	105		1.95328	4.94373	2.12344	1.33173	0.142773		1.6497
	100	96.2	90.5	84.2	83.5			2.69727	1.74473	0.774212	4.38021		4.25984
	100	101.1	95.1	92.2	96.8			3.74924	1.01277	6.59558	0.966338		2.85621
	100	101.1	99.6	96.6	98.5				0.775608	1.50045	0.778733		1.7719
RBD-NP + AS01B	100	96.4	92.9	89.3	94.3				3.68662
	100	94.7	91.7	86.7	88.7
	100	96	92.9	85.2	88.9		Fig 5D_Rsad2
	100	100.3	94.6	88.2	85.2		PBS	RBD-NP	+ AddaVax	+ AddaS03	+ CMS:O/W	+ AS01B	RBD + CMS:O/W
RBD + CMS:O/W	100	94.2	91.8	88.7	83.6		1.68401	4.39054	3.29802	3.70969	0.784421	1.15781	2.49493
	100	98.3	92.7	85.5	82.7		12.3968	3.95451	2.65314	3.83679	1.07646	2.04968	4.9198
	100	93.8	88.4	81.9	78.1		1.92106	1.76859	4.00916	0.507718	0.485082	2.38965	0.778463
	100	97.7	93.7	86.3	85.3		4.15832	6.16884	4.06034	0.733618	0.518458	2.56703	4.25483
	100	97.1	90.6	86.8	86.5		1.44573	4.46574	2.61208	1.50911	1.29711		11.0272
	100	99	95.1	87.5	81.2		2.41546	6.93694	3.91578	1.03505	0.105821		2.10526
	100	95	90	83.7	79.7			3.3573	2.1255	0.835146	5.75693		7.34672
	100	99.4	95.1	87	81.5			4.3256	1.5924	8.57597	1.10719		1.8119
	100	96.7	92.9	83.7	79.8				4.05809	1.95762	1.50723		1.9935
	100	94.2	93.2	85.5	80.6				4.24864

## Sheet: Fig 6
Fig 6
Young mice
	RBD-NP + AddaVax	RBD-NP + AddaS03	RBD-NP + CMS:O/W	RBD-NP + AS01B
WT	693	9987	18776	4899
	2450	10454	22092	2092
	1618	7233	12009	2627
	1346	8003	4800	2858
	5007	4710	7542	2921
B.1.1.7	1681	7899	10013	1270
	1494	1258	9908	502
	1936	3390	11202	816
	1335	3670	1532	2179
	2923	18065	4496	339
B.1.351	1174	4107	1642	189
	945	3094	3229	554
	704	3433	5017	138
	1298	1041	436	2359
	388	1353	5009	374
Aged mice
	RBD-NP + AddaVax	RBD-NP + AddaS03	RBD-NP + CMS:O/W	RBD-NP + AS01B
WT	5543	78	1933	433
	275	241	2019	3594
	686	3658	1617	1074
	672	495	5009	656
	5003	867	6451	282
B.1.1.7	2874	47	32	295
	106	148	2424	1156
	128	1082	931	348
	673	155	706	71
	170	1042	11567	111
B.1.351	1511	20	43	119
	85	132	499	419
	70	158	1112	133
	345	63	392	39
	76	218	10092	20

## Sheet: Fig 7
Fig 7A_IFNg							Fig 7B_IFNg
PBS	RBD-NP	+ AddaVax	+ AddaS03	+ CMS:O/W	+ AS01B		PBS	RBD-NP	+ AddaVax	+ AddaS03	+ CMS:O/W	+ AS01B
0	0.03	0.043	0	0.3	0		0	0	0.091	0	0	0
0.053	0	0.021	0	0.027	0.043		0	0	0	0	0	0
0	0	0	0	0.069	0.083		0	0	0	0	0	0
0	0.015	0	0	0	0		0	0	0	0	0	0
0.068	0.054	0.034	0	0.4	0.039		0	0	0	0	0	0
0.067	0.089	0.047	0.035	0.064	0.071		0.056	0	0	0	0	0
0.08	0	0.14	0.097	0.046	0.11		0	0	0.065	0	0	0.072
0.015		0	0.032	0.12	0.064		0		0	0		0.093
		0.11	0.11	0.15	0.18		0		0	0		0.099
		0.046	0.17		0.21				0.11	0		0
Fig 7A_Il-2							Fig 7B_Il-2
PBS	RBD-NP	+ AddaVax	+ AddaS03	+ CMS:O/W	+ AS01B		PBS	RBD-NP	+ AddaVax	+ AddaS03	+ CMS:O/W	+ AS01B
0	0.03	0	0.18	0.45	0.1		0	0	0	0	0	0
0	0.038	0.043	0.069	0.21	0.11		0	0	0.094	0	0	0
0.016	0.02	0.063	0.071	0.42	0.23		0	0	0	0	0	0
0.025	0.046	0.11	0	0.066	0.21		0	0	0.088	0	0	0
0.023	0.036	0.067	0.37	0.13	0.23		0	0	0.053	0	0	0
0	0	0	0.07	0.13	0.089		0	0	0	0	0	0.075
0.045	0	0.078	0.048	0.14	0.19		0.049	0.26	0	0	0	0
0.032		0.057	0.14	0.24	0.21		0		0	0		0
0		0.063	0.038	0.15	0.18		0		0	0		0
		0.11	0.047		0.21					0		0
Fig 7A_TNF							Fig 7B_TNF
PBS	RBD-NP	+ AddaVax	+ AddaS03	+ CMS:O/W	+ AS01B		PBS	RBD-NP	+ AddaVax	+ AddaS03	+ CMS:O/W	+ AS01B
0.085	0.091	0.18	0.6	0.065	0.12		0.24	0	0	0	0	0.08
0.13	0.094	0.046	0.32	0.043	0.18		0	0	0.094	0	0	0
0.033	0.081	0.071	0.42	0.063	0.31		0	0.1	0	0.17	0	0
0.1	0.12	0.034	0.2	0.22	0.39		0	0	0	0.15	0	0
0.091	0.036	0.37	0.2	0.13	0.33		0	0	0	0	0	0
0.033	0.018	0.19	0.19	0.062	0.25		0	0	0	0	0	0.075
0	0.096	0.065	0.32	0.12	0.3		0	0.13	0	0	0.072	0
0.16		0.19	0.32	0.08	0.28		0.05		0	0		0.093
0.061		0.13	0.31	0.063	0.25		0		0	0		0
		0.19		0.26	0.21				0	0.11		0
Fig 7A_Il-4/5							Fig 7B_Il-4/5
PBS	RBD-NP	+ AddaVax	+ AddaS03	+ CMS:O/W	+ AS01B		PBS	RBD-NP	+ AddaVax	+ AddaS03	+ CMS:O/W	+ AS01B
0.043	0.061	0.043	0	0.15	0.04		0	0.13	0	0	0	0
0	0.019	0	0.023	0	0.028		0	0	0.094	0	0	0.053
0	0.02	0.016	0.071	0	0		0	0	0	0	0	0
0.025	0.077	0.045	0	0.066	0.072		0	0	0	0	0	0.12
0.091	0.13	0.034	0	0.37	0.078		0	0.043	0	0	0	0.13
0.12	0.018	0.094	0.088	0.064	0.071		0	0	0.16	0.092	0	0
0.067	0.24	0.016	0.13	0	0.038		0	0.26	0	0	0	0
0.16		0	0.016	0.039	0.043		0.1		0.04	0.13		0
0.031		0.084	0.056	0.11	0.066		0		0	0.18		0
		0.12	0.024		0.21				0.054	0		0
Fig 7C_IFNg							Fig 7D_IFNg
PBS	RBD-NP	+ AddaVax	+ AddaS03	+ CMS:O/W	+ AS01B		PBS	RBD-NP	+ AddaVax	+ AddaS03	+ CMS:O/W	+ AS01B
0.076	0.14	0.1	0	0.076	0.2		0.048	0.08	0.36	0	0.17	0
0	0.034	0.025	0.017	0.13	0.077		0	0.18	0	0.067	0.19	0.094
0.014	0.032	0.046	0	0	0.13		0.27	0	0	0.23	0.14	0.046
0.067	0.011	0.21	0	0.028	0.077		0.13	0.044	0.45	0	0	0
0.19	0	0.02	0	0.16	0.081		0.2	0	0.088	0.12	0.075	0
0.29	0.078	0.052	0.13	0.35	0.26		0.048	0	0.23	0	0	0
0.16	0.1	0.099	0.096	0.13	0.28		0.13	0	0	0	0	0.15
0.036		0.33	0.1	0.21	0.021		0.12		0	0	0	0
0.19		0.08	0.24	0.16	0				0.052	0.56	0.17	0
			0.27							0.12
Fig 7C_Il-2							Fig 7D_Il-2
PBS	RBD-NP	+ AddaVax	+ AddaS03	+ CMS:O/W	+ AS01B		PBS	RBD-NP	+ AddaVax	+ AddaS03	+ CMS:O/W	+ AS01B
0.012	0	0.1	0.19	0.15	0.35		0.097	0	0.18	0	0.085	0
0.014	0	0.099	0.13	0.31	0.19		0	0	0	0	0	0
0.022	0.016	0.23	0.02	0.061	0.21		0.091	0	0	0.078	0.14	0
0.052	0.034	0.052	0.052	0.19	0.23		0.065	0	0	0	0	0
0.019	0	0.1	0.084	0.12	0.098		0	0.059	0	0	0	0.083
0.041	0	0.052	0.11	0.1	0.32		0.048	0	0	0	0	0
0.027	0.022	0.05	0.064	0.13	0.28		0	0	0	0	0	0
0.014	0.05	0.16	0.083	0.11	0.12		0		0	0	0	0
		0.099	0.073	0.18	0.043				0	0.079	0	0
		0.17	0.1						0	0
Fig 7C_TNF							Fig 7D_TNF
PBS	RBD-NP	+ AddaVax	+ AddaS03	+ CMS:O/W	+ AS01B		PBS	RBD-NP	+ AddaVax	+ AddaS03	+ CMS:O/W	+ AS01B
0.25	0.13	0.22	0.39	0.36	0.66		0.097	0	0.09	0	0	0.074
0.22	0.051	0.35	0.22	0.56	0.38		0	0	0	0.067	0	0.094
0.14	0.15	0.49	0.26	0.26	0.48		0.091	0	0	0.078	0.21	0.092
0.16	0.14	0.38	0.12	0.41	0.52		0	0.089	0.05	0	0.15	0
0.26	0.2	0.2	0.28	0.33	0.21		0.29	0.059	0	0	0.075	0.083
0.15	0.1	0.23	0.24	0.41	0.68		0.048	0	0.075	0	0	0
0.23	0.19	0.33	0.27	0.51	0.55		0.094	0.12	0.077	0.11	0.065	0.077
0.13	0.35	0.33	0.33	0.42	0.27		0		0.16	0	0.048	0
0.17		0.19	0.34	0.3	0.37				0.13	0.24	0.085	0
		0.37	0.33						0	0.061
Fig 7C_Il-4/5							Fig 7D_Il-4/5
PBS	RBD-NP	+ AddaVax	+ AddaS03	+ CMS:O/W	+ AS01B		PBS	RBD-NP	+ AddaVax	+ AddaS03	+ CMS:O/W	+ AS01B
0.076	0.032	0.017	0	0.019	0.066		0.097	0	0	0	0.085	0
0.06	0.17	0	0.067	0.056	0.019		0.06	0.09	0.13	0	0.065	0.094
0.13	0.032	0.069	0	0.015	0.011		0	0	0	0	0.071	0
0.16	0.011	0.086	0.086	0.11	0.019		0	0	0	0.073	0	0.08
0.069	0.16	0.061	0.084	0.26	0.081		0	0	0.088	0	0.075	0
0.33	0.1	0.16	0.092	0.2	0.14		0.24	0	0.075	0.085	0	0.17
0.095		0.25	0.14	0.16	0.13		0.063		0	0.22	0.065	0
0.1		0.49	0.083	0.1	0.062		0.12		0.08	0	0.096	0
0.32		0.17	0.24	0.13	0.043				0	0.079	0	0
			0.1							0.12

## Sheet: Fig 8
Fig 8A_Csf2/Rpl13a				Fig 8B_Csf2/Rpl13a
PBS	AddaVax	CMS:O/W		PBS	AddaVax	CMS:O/W
0.00052	0.00415	0.00225		0.00071	0.00042	0.0004
0.00042	0.00218	0.00142		0.00167	0.00045	0.00041
0.00019	0.00143	0.00369		0.00046	0.00053	0.00058
0.00022	0.0018	0.00243		0.00055	0.00053	0.00089
Fig 8A_Il6/Rpl13a				Fig 8B_Il6/Rpl13a
PBS	AddaVax	CMS:O/W		PBS	AddaVax	CMS:O/W
0.0009	0.04054	0.02017		0.00016	0.00016	0.00053
0.00103	0.02048	0.01159		0.00131	0.00014	0.00027
0.00141	0.01615	0.02945		0.00021	0.00011	9e-05
0.00071	0.01456	0.02095		0.00011	0.00017	0.00033
Fig 8A_Cxcl1/Rpl13a				Fig 8B_Cxcl1/Rpl13a
PBS	AddaVax	CMS:O/W		PBS	AddaVax	CMS:O/W
0.00964	0.28344	0.16423		0.00521	0.0045	0.00632
0.01142	0.16572	0.08782		0.01813	0.00369	0.00357
0.00888	0.17048	0.19746		0.00396	0.00405	0.00446
0.00449	0.13333	0.13455		0.00348	0.00372	0.01028
Fig 8A_Cxcl9/Rpl13a				Fig 8B_Cxcl9/Rpl13a
PBS	AddaVax	CMS:O/W		PBS	AddaVax	CMS:O/W
0.00308	0.37547	0.03675		0.09474	0.068	0.33087
0.00298	0.21071	0.02355		0.25486	0.07875	0.14436
0.00314	0.07052	0.02656		0.06481	0.08731	0.07362
0.00202	0.14143	0.01451		0.10634	0.0905	0.1076
Fig 8A_Ifit2/Rpl13a				Fig 8B_Ifit2/Rpl13a
PBS	AddaVax	CMS:O/W		PBS	AddaVax	CMS:O/W
0.02875	0.56489	0.12195		0.02063	0.01544	0.32847
0.05617	0.19117	0.17171		0.06925	0.00888	0.16898
0.03802	0.33601	0.14305		0.02261	0.04882	0.03336
0.02928	0.28864	0.1172		0.02766	0.02893	0.0447
Fig 8A_Rsad2/Rpl13a				Fig 8B_Rsad2/Rpl13a
PBS	AddaVax	CMS:O/W		PBS	AddaVax	CMS:O/W
0.0145	0.88852	0.14797		0.00086	0.00072	0.09068
0.03342	0.56456	0.23209		0.00441	0.00085	0.04499
0.01796	0.56524	0.24732		0.0012	0.00575	0.00514
0.01172	0.58062	0.16092		0.00123	0.00615	0.01119

## Sheet: Fig 9
Fig 9A_IFNg										Fig 9A_TNF										Fig 9C_IgG				Fig 9D
µg/mL CMS	CMS									µg/mL CMS	CMS									PBS	RBD-NP + CMS:O/W	RBD-NP + O/W		µg/mL CMS	THP-1
7.81	670.12	257.89	2845	197.95	63.33	138.81	126.2	1940		7.81	7349.2	4029.9	5525.1	292.7	2980.9	2093.5	2026.5	2202.2		50	27073.9	1622.14		125	4.81815	4.73359	3.54899	1.94109	2.75652
3.91	1978	602.69	4301	51.73	83.56	51.89	248.18	1302		3.91	8100.6		5011	85.9	2006.1	1571.7	1036.8	1734.7		50	21775.5	2831.09		62.5	5.24579	4.97284	3.6418	2.35219	2.65777
1.95	1975	599.88	1752	3.12	3.07	27.93	21.74	100.21		1.95	6928.4	3558.8	2573.5	43.9	171.1	872.2	489.1	333.7		50	44290.4	7408.9		31.25	4.54933	4.96184	3.58886	2.20301	2.4395
0.977	1166	414.16	1711	6.7	1.84	94.01	8.61	3.9		0.977	4604	3359.3	2830.6	68.4	22.8	552	82.3	78.3		50	94407.9	9160.88		15.625	3.23823	3.68718	2.3417	1.44014	1.47531
0.488	953.19	51.42	89.77	4.16	1.55	2.13	1.62	2.43		0.488	1675.6	297.3	444.2	67.3	42.9	17.3	11.3	25.7		50	21704.9	5596.11		7.8125	2.33001	2.33757	1.46511	1.0303	1.19771
0.244	150.41	6.08	4.16	3.71	2.99	55.93	2.21	2.91		0.244	1182.9	314.2	108.2	223.4	218.4	739.8	45.9	40		50	13833.9	3491.26		3.90625	1.63699	2.21588	1.30629	0.889171	1.28883
0.122	4.07	1.765	10.21	2.915	1.115	1.55	1.89	2.605		0.122	50.2	33.9	121.65	31	13.1	11.6	13.35	24		50	124015	6610.19		1.95312	2.23719	2.39189	1.52355	0.85908	0.962492
µg/mL CMS	O/W									µg/mL CMS	O/W									50	58981	4660.36		0.976562	2.70333	2.22688	1.57374	0.640814	1.03878
7.81	1.75	1.55	2.03	2.1	1.98	2.91	2.36	2.43		7.81	11.2	10.7	242.2	10.7	11.3	11.3	11.3	11.3		50	127312	7109.96		0.488281	1.99794	2.03025	1.39567	0.772621	0.941725
3.91	3.45	2.4	2.25	2.79	1.84	2.36	1.48	2.06		3.91	15.1	10.7	24.7	12	11.3	11.3	11.3	11.3		50	91262.5	8576.01		0.244141	1.20248	1.9285	1.15022	0.818394	1.25789
1.95	1.12	1.89	1.61	3.2	1.98	2.28	1.28	2.43		1.95	10.7	10.7	30.1	10.7	11.3	11.3	11.3	11.3						0.122	1.04941	0.950592		0.974783	1.02522
0.977	2.17	3.12	2.03	3.45	2.28	2.28	1.02	3.07		0.977	12.3	10.7	26.6	10.7	11.3	11.3	11.3	11.3		Fig 9C_IgG1				µg/mL CMS	THP-1 ∆MyD88
0.488	2.71	2.63	2.32	3.63	1.69	1.98	1.28	2.43		0.488	11.8	10.7	29.2	168.3	11.3	11.3	11.3	12.1		PBS	RBD-NP + CMS:O/W	RBD-NP + O/W		125	1.34332	1.12097	1.21659	1.2936	1.3852
0.244	2.4	2.48	2.63	1.82	2.13	1.98	2.06	2.75		0.244	21	11.2	55.2	26.6	21.1	11.3	11.3	13.1		50	18349.8	2957.93		62.5	1.39228	1.07776	1.20507	1.36876	1.29771
0.122	4.07	1.765	10.21	2.915	1.115	1.55	1.89	2.605		0.122	50.2	33.9	121.65	31	13.1	11.6	13.35	24		50	32373.5	6684.36		31.25	1.35714	1.1826	1.24942	1.48914	1.31767
µg/mL CMS	CMS:O/W									µg/mL CMS	CMS:O/W									50	158625	25540.6		15.625	1.48157	1.053	1.12903	1.57722	1.2613
7.81	144.1	10.44	135.73	2.95	38.4	3.15	41.15	6.12		7.81	5244	1039.7	4607.4	27.6	666.3	518.8	2081	92.6		50	196624	17047.9		7.8125	1.40899	1.17281	1.15207	1.25015	1.30476
3.91	553.91	18.51	678.45	3.63	89.67		184.47	7.35		3.91	4813.9	1232.2	3847.9	28.8	609	588.2	1457.4	113.8		50	55917.8	14299		3.90625	1.43779	1.13594	1.1273	1.48503	1.26659
1.95	426.94	3.8	522.16	1.75	20.82	3.64	7.25	3.07		1.95	5015.3	605.1	2260.1	23.5	423.2	581.6	1291.2	61.5		50	20909.6	6802.63		1.95312	1.41129	1.17454	1.11002	1.46741	1.1697
0.977	304.68	4.53	267.34	3.28	23.58	3.39	2.13	5.12		0.977	1867.1	624.1	1268.6	27.2	491	344.3	491	71.4		50	66721.6	11077.2		0.976562	1.34793	1.08698	1.0576	1.06694	1.11392
0.488	21.7	3.03	330.52	3.12	99.08	2.43	2.28	3.23		0.488	273.2	248.5	868.3	15.4	615.7	221	318.8	69.3		50	131449	6569.38		0.488281	1.22811	0.913594	0.990207	1.18497	1.01527
0.244	13.18	2.32	15.17	2.17	33.35	2.43	1.35	2.67		0.244	264.5	172.6	501.1	21.6	1328.6	127.3	142.6	54.6		50	131365	20564.5		0.244141	1.40553	0.782834	0.821429	0.955373	0.928362
0.122	4.07	1.765	10.21	2.915	1.115	1.55	1.89	2.605		0.122	50.2	33.9	121.65	31	13.1	11.6	13.35	24		50	186420	19159.7		0.122	1.06504	0.934957		0.979448	1.02055
Fig 9A_IL-1b										Fig 9A_IL-6										Fig 9C_IgG2a				Fig 9E_IgG
µg/mL CMS	CMS									µg/mL CMS	CMS									PBS	RBD-NP + CMS:O/W	RBD-NP + O/W		WT	Myd88-/-
7.81	2287.3	2220.4	1982.6	106.8	1863.6	3461.1	4026	1122		7.81	4143	2434	2433.3	173.8	3726.3	2557.3	1827.7	933.7		50	58896.5	1025		54592.9	27655.3
3.91	1935.5	1175.7	1203.6	31.8	874.5	2107.9	1760	808		3.91	3774.6	1731.3	1408.5	32.1	1408	2357.9	911.5	463.6		50	26501.6	1077.52		90030.1	76737.5
1.95	1737.3	972.7	612.5	10.9	60.3	926.7	566.9	137.6		1.95	2594.2	1310.8	608.2	16.5	88.1	1309.7	244.9	126.5		50	17379.3	424.731		112150	14176.1
0.977	1194.3	868.4	661.5	24.3	9	307.1	44.8	10.4		0.977	2447.2	1691.1	828.5	16.5	22.2	467.7	22.2	22.2		50	105688	4754.66		34298.8	8871.04
0.488	295.7	68.9	78.6	11.1	9	9	9	9		0.488	889.3	211.5	174	16.5	22.2	22.2	22.2	22.2		50	14802.9	216.922		63086.7	9493.99
0.244	338.5	108.2	10.9	31.3	63.7	432.2	13.5	9		0.244	1021.1	265.4	16.5	33.9	112.9	705.4	22.2	22.2		50	23432.4	992.504		46003.4	7324.91
0.122	10.9	16.2	16.55	10.9	9	9	10.25	9		0.122	16.5	16.5	17.8	16.5	22.2	22.2	22.2	22.2		50	265352	2267.95		75524.2	17859.6
µg/mL CMS	O/W									µg/mL CMS	O/W									50	21315.9	4423.25		13980.3	1260.23
7.81	10.9	10.9	126.7	10.9	9	9	9	9		7.81	16.5	16.5	518.7	16.5	22.2	22.2	22.2	22.2		50	138911	755.177		69241.7	7341.88
3.91	10.9	10.9	10.9	10.9	9	9	9	9		3.91	16.5	16.5	16.5	16.5	22.2	22.2	22.2	22.2		50	66487.2	1610.96		45788.7	5941
1.95	10.9	10.9	10.9	10.9	9	9	9	9		1.95	16.5	16.5	16.5	16.5	22.2	22.2	22.2	22.2
0.977	10.9	10.9	10.9	10.9	9	9	9	9		0.977	16.5	16.5	16.5	16.5	22.2	22.2	22.2	22.2		Fig 9C_%inhibition				Fig 9E_IgG1
0.488	10.9	10.9	10.9	155.9	9	9	9	9		0.488	16.5	16.5	16.5	195.2	22.2	22.2	22.2	22.2		PBS	RBD-NP + CMS:O/W	RBD-NP + O/W		WT	Myd88-/-
0.244	10.9	10.9	10.9	10.9	9	9	9	9		0.244	16.5	16.5	16.5	16.5	22.2	22.2	22.2	22.2		-0.508317	94.3852	31.7326		132042	61448.6
0.122	10.9	16.2	16.55	10.9	9	9	10.25	9		0.122	16.5	16.5	17.8	16.5	22.2	22.2	22.2	22.2		2.38137	93.523	46.7054		76023.4	179713
µg/mL CMS	CMS:O/W									µg/mL CMS	CMS:O/W									0.598619	91.5305	65.3369		51859.1	26813
7.81	2172.6	731.6	1729.3	10.9	555.2	298.7	2135.9	11.7		7.81	6556.4	2260.7	4143	16.5	1153	820.7	2675.2	22.2		1.85703	93.9657	95.865		40449.4	24547.2
3.91	2131.6	845	1088.9	11.3	366.2	310.5	1651.1	24.8		3.91	7057.1	2355	2310.6	16.5	933.9	886.3	1490.3	22.2		2.45128	89.4331	70.7201		31556.2	19207.4
1.95	2143.2	377.6	634.4	11.7	204.3	255.5	635.7	9		1.95	7401.2	1134.9	1290.1	16.5	694.7	696.2	1161.8	22.2		3.19701	72.7708	37.2324		46723	12817.3
0.977	654.2	318.3	336.6	15.8	265.9	74.9	256.6	9		0.977	2358.7	1013.8	781.8	16.5	762.4	235.7	497.3	22.2		2.47458	99.3256	97.3565		92392.9	44606.6
0.488	117.3	99.8	268.9	10.9	301	89.7	139.9	9		0.488	422.9	354.9	678	16.5	1006.5	142.9	223.3	22.2		5.31766	97.741	82.7682		9820.58	2182.83
0.244	94.2	29	133.4	10.9	700.1	15.6	38.7	9		0.244	330.8	189.3	274.6	16.5	1656.1	22.2	22.2	22.2		1.33269	98.7314	83.7237		39405.3	3620.49
0.122	10.9	16.2	16.55	10.9	9	9	10.25	9		0.122	16.5	16.5	17.8	16.5	22.2	22.2	22.2	22.2		2.36972	93.0569	64.0435		50242.8	8455.32
Fig 9A_IP-10										Fig 9A_IL-12p70														Fig 9E_IgG2c
µg/mL CMS	CMS									µg/mL CMS	CMS													WT	Myd88-/-
7.81	3833.9	445.1	14150	4379.2	3455.6	209.1	223.9	2144		7.81	4.33	3.22	10.71	4.14	3.11	5.18	5.98	41.65						20277.5	17563.2
3.91	5477.2	1549.1	27360	2992.7	13670	244.3	804.7	5182.6		3.91	11.94	17.63	56.81	3.22	5.98	2.57	1.99	70.34						210929	5150.59
1.95	10410	2332.1	33380	318.3	5436.2	284.5	614	3832.3		1.95	16.83	17.63	42.06	1.45	1.8	4.41	2.3	3.68						342453	5335.57
0.977	11940	4202.7	51770	978.4	420.6	952.9	420.6	357.9		0.977	11.44	7.91	15.77	1.74	1.68	2.37	1.34	2.83						92895.4	72.5564
0.488	12980	2475.6	11960	183.2	830.7	60.6	39.3	71.6		0.488	16.56	2.61	3.58	1.05	1.62	1.56	1.34	1.92						322430	4203.33
0.244	6915.3	1871.5	2772.3	564	4439.5	704.2	80.9	80.9		0.244	6.16	0.95	1.59	1.45	1.92	2.97	1.56	2.3						26271.6	1235.82
0.122	686.9	108.8	2158.2	43.1	166.55	26.3	26.3	42.4		0.122	0.95	1.165	1.59	1.51	1.42	1.53	1.34	1.53						111516	2130.43
µg/mL CMS	O/W									µg/mL CMS	O/W													32472.9	570.668
7.81	241.7	29.7	2545.8	15.5	51.6	26.3	42.8	26.3		7.81	0.99	0.95	1.18	2.28	1.56	1.68	1.34	1.92						14454.9	47722.5
3.91	883.1	81.9	3345.5	15.5	53.4	26.3	35.9	26.3		3.91	0.99	0.95	1.05	2.28	1.8	1.56	1.34	1.92						47681.2	3103.05
1.95	89.6	25.1	1414.6	15.5	120.5	27.7	26.3	26.3		1.95	0.95	0.95	1.31	1.89	1.62	1.62	1.44	1.68
0.977	530.7	27.4	1268.4	15.5	73.5	30.1	51.6	29.3		0.977	0.95	0.95	1.31	0.99	1.34	1.34	1.34	1.92
0.488	389.6	34.4	789.4	338.1	92.1	37.6	26.3	30.9		0.488	0.95	0.95	1.45	1.18	1.34	2.05	1.34	1.68
0.244	1001.4	76.8	1470.3	44	3834.2	41.1	29.3	32.6		0.244	0.95	0.95	1.18	1.45	1.8	1.56	1.34	1.8
0.122	686.9	108.8	2158.2	43.1	166.55	26.3	26.3	42.4		0.122	0.95	1.165	1.59	1.51	1.42	1.53	1.34	1.53
µg/mL CMS	CMS:O/W									µg/mL CMS	CMS:O/W
7.81	3096.7	1432.2	6775.6	15.5	10200	181	248	310.7		7.81	1.89	0.95	2.87	1.74	4.64	3.75	4.04	2.37
3.91	7854.8	6757.1	36080	18.5	17530	246.1	223.9	479.5		3.91	1.89	1.97	3.22	1.05	3.75	2.57	6.14	4.12
1.95	10250	2110.8	23510	27.4	10980	210.9	225.8	176.3		1.95	1.74	0.95	5.33	1.31	4.04	1.99	3.11	1.68
0.977	20690	1602	27540	15.5	10840	152.7	161.2	485.4		0.977	4.92	1.31	8.36	0.95	2.24	2.18	1.34	2.18
0.488	3656.6	2103.5	30390	269.6	20620	151.7	128	181		0.488	1.31	1.31	4.14	1.45	6.06	1.68	1.34	2.43
0.244	5592.1	1595.8	19130	36.8	16360	82.8	73.5	138.5		0.244	1.52	1.05	3.04	1.05	4.87	1.56	1.34	1.56
0.122	686.9	108.8	2158.2	43.1	166.55	26.3	26.3	42.4		0.122	0.95	1.165	1.59	1.51	1.42	1.53	1.34	1.53
Fig 9B_CCL2										Fig 9B_CCL3
µg/mL CMS	CMS									µg/mL CMS	CMS
7.81	6889.79	6336.14	10509.7	632.982	9908.13	1237.56	1031.7	1027.48		7.81	7801.99	8203.53	6996.27	99.112	8621.85	2299.77	6152.48	3712.86
3.91	5069.1	6769.69	5581.5	78	5870.82	760.116	874.485	881.997		3.91	5503.71	6228.35	4456.27	78	6060.31	1140.01	4962.77	1909.98
1.95	2348.54	4092.89	1487.41	78	274.967	178.342	615.81	452.486		1.95	3561.5	4194.22	1169.36	78	240.727	78	2429.2	676.303
0.977	1048.31	2832.32	1173.86	78	78	78	203.54	78		0.977	2580.42	3593.81	1420.42	78	78	78	728.345	78
0.488	296.149	574.853	141.681	78	78	78	78	78		0.488	782.716	527.54	78	78	78	78	161.755	78
0.244	175.762	523.373	89.044	78	187.735	78	333.682	78		0.244	967.251	676.117	78	78	229.091	78	1367.15	78
0.122	78	78	78	90.575	78	94.513	78	78		0.122	78	89.019	78	78	78	150.234	78	208.093
µg/mL CMS	O/W									µg/mL CMS	O/W
7.81	690.766	78	12802	78	78	78	128.73	106.558		7.81	78	78	2435.01	78	78	78	78	78
3.91	726.983	78	3206.31	78	78	78	107.97	130.543		3.91	78	78	78	78	78	78	78	78
1.95	78	78	486.85	78	78	78	138.395	114.625		1.95	78	78	78	78	78	78	78	78
0.977	78	78	299.772	78	78	78	143.627	199.521		0.977	78	78	78	78	78	78	78	78
0.488	78	78	133.509	78.602	78	78	129.133	96.465		0.488	78	78	78	431.769	78	277.622	78	78
0.244	78	78	203.71	78	440.581	88.513	561.862	214.191		0.244	78	78	78	78	78	78	78	78
0.122	78	78	78	90.575	78	94.513	78	78		0.122	78	89.019	78	78	78	150.234	78	208.093
µg/mL CMS	CMS:O/W									µg/mL CMS	CMS:O/W
7.81	2859.33	5958.25	5348.42	78	1881.19	140.955	568.595	771.626		7.81	13413	8934.2	9679.19	78	3627.8	229.091	3007.61	6427.44
3.91	3802.63	6689.77	3242.97	78	1540.89	117.139	767.693	588.404		3.91	15538.4	8380.32	7669.63	78	2360.85	78	3198.21	4559.35
1.95	3286.89	4818.07	2099.5	78	3081.22	78	961.563	803.541		1.95	11997.2	4832.32	3174.97	78	2690.61	78	3240.56	4190.46
0.977	3051.82	3602.42	3259.54	78	3510.34	119.016	1005.33	713.996		0.977	4197.92	3340.01	1553.32	78	3235.76	78	1819.62	2280.01
0.488	1953.59	3746.2	7378.49	78	4741.19	78	975.853	478.038		0.488	786.4	1430.2	1903.75	78	4161.35	78	1747.15	1523.13
0.244	870.531	891.914	4053.03	78	6799.98	155.32	825.345	314.344		0.244	143.028	521.236	439.985	78	7296.28	69.815	665.041	661.514
0.122	78	78	78	90.575	78	94.513	78	78		0.122	78	89.019	78	78	78	150.234	78	208.093
